# Supplementary material for: Cryo-EM structures of orphan GPR21 signaling complexes
Source: Nat Commun. 2023 Jan 13;14:216. doi: 10.1038/s41467-023-35882-w (PMC9839698; doi:10.1038/s41467-023-35882-w)
Supplement: Supplementary file 4 — Source data [file 41467_2023_35882_MOESM4_ESM.xlsx]

## Sheet: Fig.1a, 1b
	Fig. 1a Constitutive activities of GPR21 receptor in Gs signaling measured by BRET assay
	Relative expression level	GPR21			DRD2
	0	0	0	0	0	0	0
	1	-0.04264	-0.04417	-0.04321	-0.00047	-0.00032	0.00025
	2	-0.04953	-0.05292	-0.04854	-0.00064	-0.00058	-0.00125
	4	-0.05756	-0.05652	-0.05459	-0.00144	-0.0025	0.00027
	Fig. 1b Constitutive activities of GPR21 receptor in G15 signaling measured by BRET assay
	Relative expression level	GPR21			P2RY12
	0	0	0	0	0	0	0
	1	-0.01286	-0.01142	-0.01258	-0.0008	-0.00032	-0.00021
	2	-0.015	-0.0146	-0.0154	-0.00052	-0.0018	0.00035
	4	-0.0182	-0.01756	-0.01822	0.00085	-0.0012	-0.00035

## Sheet: Fig.2a, 2c
	Fig. 2a Constitutive activities of WT GPR21 and WT GPR52 in Gs signaling measured by BRET assay
	Relative expression level	GPR21			GPR52			DRD2
	0	0	0	0	0	0	0	0	0	0
	1	-0.023052	-0.030325	-0.0223	-0.021105	-0.024923	-0.02075	-0.00127	-0.001054	-0.00132
	2	-0.047029	-0.040844	-0.041215	-0.0374	-0.04336	-0.03578	-0.000321	-7.8e-05	0.00079
	4	-0.04832	-0.052334	-0.051128	-0.045697	-0.042588	-0.046226	0.00015	-0.00023	0.00017
	Fig. 2c (left) Constitutive activities of WT GPR21 and mutants in Gs signaling measured by BRET assay
		ΔBRET
	WT	0.04953	0.05292	0.04854
	C181A	0.01196	0.01275	0.01157
	K170E	0.01304	0.01352	0.01277
	170-178(GS)	0.01185	0.01371	0.01258
	170-186	0.00401	0.0035	0.00402
	178-186(GS)	0.0048	0.0055	0.00525
	DRD2	0.00056	0.0017	-0.00022
	Fig. 2c (right) Constitutive activities of WT GPR21 and mutants in G15 signaling measured by BRET assay
		ΔBRET
	WT	0.015	0.0146	0.0154
	C181A	0.00476	0.00454	0.00432
	K170E	0.0063	0.00658	0.00653
	170-178(GS)	0.00414	0.00448	0.00457
	170-186	0.00205	0.0019	0.00202
	178-186(GS)	0.00307	0.00315	0.00315
	P2Y12	0.00079	0.000235	0.00014

## Sheet: Fig.3d
		HTRF ratio									Response (%)
		DMSO
	GPR21 WT	0.706739	0.803778	0.762181	0.719979	0.702743	0.727842	0.767498	0.906678		99.809	96.9104	99.1471	101.416	102.343	100.994	98.8612	91.3773
	GPR21_ N-term GPR52	0.834132	1.03708	0.804706	0.866377	0.980588	1.05266	1.10061	1.06808		95.2782	84.3653	96.8605	93.5443	87.403	83.5274	80.9494	82.6986
	GPR21_ N-term mutations	1.02282	1.09127	1.22313	0.909003	1.10068	1.12954	1.11519	1.05342		85.1323	81.4516	74.3613	91.2522	80.9453	79.3936	80.1652	83.4867
	GPR21_ 7TM mutations	0.904762	1.11546	1.05694	1.2458	0.945017	1.05707	0.907728	1.07326		91.4803	80.1509	83.2974	73.142	89.3157	83.2903	91.3208	82.4201
		10uM c17
	GPR21 WT	0.723027	0.742448	0.715964	0.763842	0.683015	0.739894	0.760585	0.733831		101.253	100.208	101.632	99.0578	103.404	100.346	99.2329	100.672
	GPR21_ N-term GPR52	0.465804	0.469306	0.506494	0.501475	0.434938	0.434203	0.486239	0.515931		115.084	114.896	112.896	113.166	116.744	116.783	113.985	112.388
	GPR21_ N-term mutations	0.77098	0.564023	0.627397	0.701117	0.680269	0.542215	0.611697	0.617631		98.674	109.802	106.395	102.431	103.552	110.975	107.239	106.92
	GPR21_ 7TM mutations	0.97497	1.25647	1.03257	1.02174	0.955473	0.899398	0.978062	0.978062		87.7051	72.5683	84.6079	85.1902	88.7535	91.7687	87.5388	87.5388
		10uM 7m
	GPR21 WT	0.684788	0.610698	0.799112	0.780822	0.733087	0.695813	0.739344	0.907908		103.309	107.293	97.1613	98.1448	100.712	102.716	100.375	91.3111
	GPR21_ N-term GPR52	0.510843	0.537069	0.463486	0.404193	0.453144	0.434861	0.480293	0.533788		112.662	111.252	115.209	118.397	115.765	116.748	114.305	111.428
	GPR21_ N-term mutations	0.699827	0.596164	0.595199	0.647247	0.614411	0.573063	0.64448	0.625508		102.5	108.074	108.126	105.327	107.093	109.316	105.476	106.496
	GPR21_ 7TM mutations	1.01842	1.08174	1.07344	1.1577	0.876777	1.25117	1.15295	1.03615		85.3687	81.9637	82.41	77.8794	92.9851	72.8534	78.1349	84.4152
	HEK293T DMSO	2.59733	2.44107	2.55369	2.65619	2.56412	2.59249	2.79618	2.54968		0.467869	8.87047	2.81452	-2.69741	2.25374	0.728124	-10.2246	3.0301
	HEK293T + 10uM c17	2.73053	2.61321	2.34	2.7435	2.4373	2.55161	2.75278	2.65202		-6.6947	-0.386243	14.3049	-7.39185	9.07297	2.9261	-7.89128	-2.47297
	HEK293T + 10uM 7m	2.51332	2.64149	2.84611	2.61662	2.55445	2.71592	2.45491	2.63014		4.9854	-1.90664	-12.9093	-0.56939	2.77328	-5.90904	8.12621	-1.29628

## Sheet: Fig.3e
					HTRF ration								Reponse (%)
		DMSO
	GPR21 WT	0.706739	0.803778	0.762181	0.719979	0.702743	0.727842	0.767498	0.906678	0.76218	102.128	96.9104	99.1471	101.416	102.343	100.994	98.8612	91.3773
	GPR21_N-term mutations	1.02282	1.09127	1.22313	0.909003	1.10068	1.12954	1.11519	1.05342		85.1323	81.4516	74.3613	91.2522	80.9453	79.3936	80.1652	83.4867
	P16L	0.867301	0.762704	0.885187	0.990121	0.925594	0.951274	0.831844	0.97726		93.4946	99.119	92.5329	86.8904	90.3601	88.9792	95.4012	87.5819
	Y22L	0.915669	1.07831	1.02246	1.02826	1.00338	1.13609	1.23339	1.11765		90.8938	82.1485	85.1514	84.8393	86.1772	79.0416	73.8094	80.0331
	S23E	0.984264	1.11536	1.06178	1.01446	1.0384	0.991954	1.23833	1.06351		87.2053	80.1558	83.0371	85.5815	84.2945	86.7918	73.5438	82.9443
	D26N	0.683871	0.700097	0.882149	0.870225	0.735588	0.62122	0.679006	0.652353		103.358	102.485	92.6962	93.3374	100.577	106.727	103.62	105.053
	V27F	0.75202	0.657187	0.8742	0.843599	0.721329	0.710875	0.858602	0.840922		99.6935	104.793	93.1237	94.7691	101.344	101.906	93.9624	94.9131
	T32V	0.7788	0.8258	0.847	0.8023	0.8449	0.8135	0.8135	0.8467		98.2535	95.7262	94.5863	96.9899	94.6992	96.3876	96.3876	94.6024
		10uM c17
	GPR21 WT	0.723027	0.742448	0.715964	0.763842	0.683015	0.739894	0.760585	0.733831	0.732826	101.253	100.208	101.632	99.0578	103.404	100.346	99.2329	100.672
	GPR21_N-term mutations	0.77098	0.564023	0.627397	0.701117	0.680269	0.542215	0.611697	0.617631		98.674	109.802	106.395	102.431	103.552	110.975	107.239	106.92
	P16L	0.774894	0.843667	0.979636	0.83868	0.951781	0.844334	0.872165	0.954641		98.4635	94.7655	87.4542	95.0336	88.952	94.7296	93.2331	88.7982
	Y22L	0.680433	0.795829	0.783086	0.850707	0.856371	0.848717	0.870062	0.778367		103.543	97.3378	98.023	94.3869	94.0824	94.4939	93.3462	98.2768
	S23E	0.754473	0.66459	0.626538	0.738843	0.727323	0.731343	0.677859	0.686624		99.5616	104.395	106.441	100.402	101.022	100.805	103.681	103.21
	D26N	0.59413	0.626782	0.639891	0.60269	0.569128	0.529897	0.625914	0.546492		108.184	106.428	105.723	107.723	109.528	111.637	106.474	110.745
	V27F	0.637912	0.566612	0.677528	0.565836	0.539763	0.615798	0.560832	0.649939		105.829	109.663	103.699	109.705	111.107	107.018	109.974	105.183
	T32V	0.5246	0.542	0.5053	0.5208	0.5177	0.5026	0.5109	0.5501		111.922	110.987	112.96	112.127	112.293	113.105	112.659	110.551
		10uM 7m
	GPR21 WT	0.684788	0.610698	0.799112	0.780822	0.733087	0.695813	0.739344	0.907908	0.743947	103.309	107.293	97.1613	98.1448	100.712	102.716	100.375	91.3111
	GPR21_N-term mutations	0.699827	0.596164	0.595199	0.647247	0.614411	0.573063	0.64448	0.625508	0.746317	102.5	108.074	108.126	105.327	107.093	109.316	105.476	106.496
	P16L	0.892265	0.890076	0.907477	0.82935	0.939149	0.837945	0.908393	0.975537		92.1523	92.27	91.3343	95.5353	89.6312	95.0732	91.285	87.6746
	Y22L	0.871208	0.711687	0.696175	0.874308	0.824377	0.766031	0.907818	0.641717		93.2845	101.862	102.696	93.1179	95.8027	98.9401	91.316	105.625
	S23E	0.691909	0.680269	0.845871	0.753955	0.867151	0.690689	0.859547	0.787712		102.926	103.552	94.647	99.5895	93.5027	102.991	93.9116	97.7743
	D26N	0.649675	0.639591	0.602848	0.640479	0.603976	0.656355	0.548466	0.594808		105.197	105.739	107.715	105.691	107.654	104.838	110.639	108.147
	V27F	0.572938	0.668922	0.644845	0.689028	0.708968	0.586761	0.754443	0.654945		109.323	104.162	105.456	103.081	102.008	108.58	99.5632	104.913
	T32V	0.7599	0.7276	0.6319	0.9316	0.6351	0.7371	0.8043	0.6884		99.2698	101.007	106.153	90.0372	105.981	100.496	96.8823	103.114
	HEK293T DMSO	2.59733	2.44107	2.55369	2.65619	2.56412	2.59249	2.79618	2.54968		0.467869	8.87047	2.81452	-2.69741	2.25374	0.728124	-10.2246	3.0301
	HEK293T + 10uM c17	2.73053	2.61321	2.34	2.7435	2.4373	2.55161	2.75278	2.65202		-6.6947	-0.386243	14.3049	-7.39185	9.07297	2.9261	-7.89128	-2.47297
	HEK293T + 10uM 7m	2.51332	2.64149	2.84611	2.61662	2.55445	2.71592	2.45491	2.63014		4.9854	-1.90664	-12.9093	-0.56939	2.77328	-5.90904	8.12621	-1.29628

## Sheet: Fig.4c
	Fig. 4c Constitutive activities of WT GPR21 and chimeras in Gs signaling measured by BRET assay
		ΔBRET
	GPR21 WT	0.04953	0.05292	0.04854
	GPR21_A2AR	0.02479	0.02626	0.0232
	GPR21_β2AR	0.01732	0.01802	0.01701
	GPR21_P6.29A	0.02436	0.02508	0.02383
	DRD2	0.00056	0.0017	-0.00022

## Sheet: Supplymentary Fig. 3a
	Supplementary Fig. 3a Constitutive activities of GPR21 receptor in Gs signaling measured by BRET assay
	Relative expression level	GPR21(wt)			GPR21(m5)
	0	0	0	0	0	0	0
	1	-0.035	-0.032	-0.033	-0.0257	-0.0259	-0.0262
	2	-0.041	-0.046	-0.037	-0.034	-0.029	-0.0293
	4	-0.052	-0.053	-0.049	-0.0353	-0.034	-0.0378

## Sheet: Supplymentary Fig. 4a
	Supplementary Fig. 4a Constitutive activities of GPR21 receptor in G15 signaling measured by BRET assay
	Relative expression level	GPR21(wt)			GPR21(m5)
	0	0	0	0	0	0	0
	1	-0.0172	-0.017	-0.0173	-0.0143	-0.0149	-0.014
	2	-0.0217	-0.0228	-0.0224	-0.0175	-0.0168	-0.0174
	4	-0.0259	-0.0277	-0.0265	-0.0184	-0.0179	-0.0183

## Sheet: Gel of supplementary Fig.1a-4a
	Supplementary Fig. 1a
	Supplementary Fig. 2a
	Supplementary Fig. 3a (left half) and Supplementary Fig. 4a (right half)

## Sheet: Gel of supplementary Fig.5b,5c
	Supplementary Fig. 5b (left)
	Supplementary Fig. 5b (right)
	Supplementary Fig. 5c (left)
	Supplementary Fig. 5d (left)
